# Supplementary material for: The Ribosomal Protein RpL22 Interacts In Vitro with 5′-UTR Sequences Found in Some Drosophila melanogaster Transposons
Source: Genes (Basel). 2022 Feb 5;13(2):305. doi: 10.3390/genes13020305 (PMC8872304; doi:10.3390/genes13020305)
Supplement: Supplementary file 1 [file genes-13-00305-s001.zip]

Archive with 1 entries (1 files):
- genes-1474838-supplementary.pdf
